# Supplementary material for: Functional Characterization of Splice Variants in the Diagnosis of Albinism
Source: Int J Mol Sci. 2024 Aug 8;25(16):8657. doi: 10.3390/ijms25168657 (PMC11355033; doi:10.3390/ijms25168657)
Supplement: Supplementary file 1 [file ijms-25-08657-s001.zip]

Archive with 6 entries (6 files):
- Legends to Supplementary Figures.pdf
- Supplementary Figure S1.pptx
- Supplementary Figure S2.pptx
- Supplementary Figure S3.pptx
- Supplementary Table S1.xlsx
- Supplementary Table S2.xlsx
