# Supplementary material for: Functional Characterization of Splice Variants in the Diagnosis of Albinism
Source: Int J Mol Sci. 2024 Aug 8;25(16):8657. doi: 10.3390/ijms25168657 (PMC11355033; doi:10.3390/ijms25168657)
Supplement: Supplementary file 1 [file ijms-25-08657-s001.zip › Supplementary Table S1.xlsx]

## Sheet: Tableau variants épissages
Patient	Gene	Variants	Nomenclature	Position	GnomAD	SpliceAI-visual	SPiP	MES	RNA splicer	RT PCR	Minigène	Final Nomenclature	Criteria	ACMG
P1	OCA2	V1	c.1503+5G>A; p.?	Intron 14
		V2	c.2433-22889T>A; p.?	Intron 23	1 HTZ 0 HMZ	AG: 0.83 (-2) DG: 0.66 (-160)	Creation of PE 30 %	AG :12.1 DG: 5.80	Inclusion PE 159 bp	Inclusion PE 159 bp	NP	c.2433-22889T>A; p.(Arg811_Leu812ins*17)	PM2 PM3 PS3 PVS1	Class 5
P2	OCA2	V1	Exon 7 deletion	Exon 7
		V2	c.2080-158A>G; p.?	Intron 19	1 HTZ 0 HMZ	DG: 0.92(5) AG: 0.88 (127)	No splicing effect	DG: 8.70	Inclusion PE 123 bp	NP	Inclusion PE 123 bp	c.2080-158A>G; p.(Glu693_Ala694ins41)	PM2 PM3 PS3 PM4	Class 5
P3	OCA2	V1	c.2339G>A; p.(Gly780Asp)	Exon 23
		V2	c.1951+1215G>T; p.?	Intron 18	2 HTZ 0 HMZ	AG: 0.40 (-2) DG: 0.42 (-81)	No splicing effect	AG: 7.4	Inclusion PE 77 bp	Inclusion PE 77 bp	Inclusion PE 77 bp	c.1951+1215G>T; p.(Trp652Glyfs*17)	PM2 PM3 PS3 PVS1	Class 5
P4$	OCA2	V1	c.1327G>A; p.(Val443Ile)	Exon 13
		V2	c.1857C>T; p.(Asp619=)	Exon 18	247 HTZ 0 HMZ	No splicing effect	Alteration ESRE 30.67 %	No splicing effect	Skipping of Ex 18	No skipping of Ex 18	NP	c.1857C>T ; p.(Asp619=)	PM2 PM3 BP6 BP7 PS3	Class 3
P5	OCA2	V1	c.1031T>C; p.(Leu344Pro)	Exon 9
		V2	c.1117-17T>C; p?	Intron 10	1601 HTZ 2 HMZ	No splicing effect	No splicing effect	No splicing effect	No splicing effect	Skipping of Ex 10-11	NP	c.1117-17T>C; p.(Ile349_Met394del)	BS1 PM3 PS3 PM4	Class 4
P6	SLC45A2	V1	c.264del; p.(Gly89Aspfs*24)	Exon 1
		V2	c.1157-765C>G; p.?	Intron 5	ABS	AG: 0.12 (130) DG: 0,18 (1)	No splicing effect	DG: 8.2	Inclusion PE 275 bp	Inclusion PE 275 bp	NP	c.1157-765C>G; p.(Tyr386*)	PM2 PM3 PS3 PVS1	Class 5
P7	TYRP1	V1	c.913+2T>G; p.?	Intron 4	18 HTZ 0 HMZ	DL: 0.85 (-2) AL: 0.64 (-206)	Alteration CSS 98.41%	DL: 1.90	Skipping of Ex4	NP	Skipping of Ex4	c.913+2T>G; p.(Glu237Alafs80*)	PS3 PM2 PM3 PP5 PS3 PVS1	Class 5
		V2	c.415G>A; p.(Glu139Lys)	Exon 3	54 HTZ 0 HMZ	AL: 0.29 (-29)	Alteration ESRE 47.89%	No splicing effect	Skipping of Ex3	NP	Skipping of Ex3	c.415G>A; p.(Val129Glyfs23*)	PM2 PM3 PS3 PVS1	Class 5
P8	HPS1	V1	c.972dupC; p.(Met325Hisfs*128)	Exon 11
		V2	c.1599-16T>G; p.?	Intron 16	ABS	AL: 0.20 (-27)	No splicing effect	No splicing effect	AL: 0.0018 (1)	NMD	Skipping of Ex7	c.1599-16T>G; p.(Ala170Profs75*)	PM2 PM3 PS3 PVS1
P9	OCA2	V1	c.1327G>A; p.(Val443Ile)	Exon 13
		V2	c.2080-20342A>G; p?	Intron 19	7 HTZ 0 HMZ	No splicing effect	No splicing effect	No splicing effect	Inclusion PE 16 bp	NP	No splicing effect	c.2080-20342A>G; p?	PM2 PM3 BS3	Class 3
P10	TYR	V1	c.1366+1G>T; p?	Intron 4
		V2	c.1185-27463T>G; p?	Intron 3	3 HTZ 0 HMZ	No splicing effect	No splicing effect	No splicing effect	Inclusion PE 242 bp	NP	No splicing effect	c.1185-27463T>G; p?	PM2 PM3 BS3	Class 3
P11	OCA2	V1	c.2433-22889T>A; p.? #	Intron 23	1 HTZ 0 HMZ	AG: 0.83 (-2) DG: 0.66 (-160)	Creation of PE 30 %	AG: 12.1 DG: 5.80	Inclusion PE 159	NP	NP	c.2433-22889T>A; p.(Arg811_Leu812ins*17)	PM2 PM3 PS3 PVS1	Class 5
		V2	c.1951+605G>T; p?	Intron 18	ABS	No splicing effect	No splicing effect	No splicing effect	Inclusion PE 149	NP	Unconclusive (SP WT and Var)	c.1951+605G>T	PM2 PM3	Class 3
P12	AP3D1	V1	c.867G>T; p.(Ser289=)	Exon 10	3 HTZ 0 HMZ	No splicing effect	Alteration ESRE 69.33%	No splicing effect	Skipping of Ex10	No skipping of Ex 10	NP	c.867G>T; p.(Ser289=)	PM2 BP4 BP7 BS3	Class 2
		V2	c.3486G>A; p.(Val1162=)	Exon 31	87 HTZ 0 HMZ	No splicing effect	Alteration ESRE 54%	No splicing effect	Skipping of Ex 31	No skipping of Ex 31	NP	c.3486G>A; p.(Val1162=)	PM2 BP4 BP7 BS3	Class 2
Supplementary Table S1: Functional analysis of variants with a predicted effect on splicing. V1: variant 1, V2: variant 2. Novel pathogenic variants are in bold. Transcript used of each gene: TYR NM_000372.5, OCA2 NM_000275.3, TYRP1 NM_000550.3, SLC45A2 NM_016180.5, HPS1 NM_000195.5, AP3D1 NM_001261826.3. $: Patient 4 had also a pathogenic PE 77 inherited from his father. # variant not tested in …
