# Supplementary material for: Functional Characterization of Splice Variants in the Diagnosis of Albinism
Source: Int J Mol Sci. 2024 Aug 8;25(16):8657. doi: 10.3390/ijms25168657 (PMC11355033; doi:10.3390/ijms25168657)
Supplement: Supplementary file 1 [file ijms-25-08657-s001.zip › Supplementary Table S2.xlsx]

## Sheet: Table S2 Supplementary
RT-PCR ASSAYS
Variant	Primers used for RT-PCR on blood
	Forward Primer	Forward Primer	Size	PCR conditions
OCA2 NM_000275.3:c.2433-22889T>A OCA2-Ex21-PE	CTCATAGCCGCCATTGTCCT	TGCAACACTGTTCAGTAGAGT	360 bp	40 cycles (95° 30s, 61° 30s, and 72° 15s)
OCA2 NM_000275.3:c.2433-22889T>A OCA2-PE-Ex24	CATTCTCCTGGTGCGTATGAG	CATCCCACCACCACATGA	230 bp	40 cycles (95° 30s, 60° 15s, and 72° 15s)
OCA2 NM_000275.3:c.1951+1215G>T OCA2-Ex16-Ex23	GCACACCTTCCACAGACAGA	AAGGAGAACCCATATCCATGC	648 bp	40 cycles (95° 30s, 61°30s and 72° 20s)
SLC45A2 NM_016180.5:c.1157-765C>G SLC45A2-Ex5-PE	CTGAGAGCACTGGTGAACAT	CAGGTCAACTTGGCTTGCTT	279 bp	40 cycles (95° 30s, 64° 30s, and 72° 20s)
SLC45A2 NM_016180.5:c.1157-765C>G SLC45A2-PE-Ex6	CAAGCCAAGTTGACCTGCTA	CTTCCCTCTCACGCTGTTGT	367 bp	40 cycles (95° 30s, 61°30s and 72° 20s)
AP3D1 NM_001261826.3:c.3486G>A AP3D1-Ex29-3UTR	CTTGATCACCACTCCCTGCT	TTGCCAAAGAGAATGGGAAG	537 bp	35 cycles (95° 30s, 62° 15s and 72° 15s)
AP3D1 NM_001261826.3:c.867G>T AP3D1-Ex7-Ex12	AAGAACTACCTGTCCCTGGC	CACCATCCCATAGAGCAGGT	474 bp	35 cycles (95° 30s, 62° 15s and 72° 15s)
MINIGENE CONSTRUCTIONS
Variant	Primers used for amplification prior to minigene constructions in pSPL3 vector
	Forward Primer	Forward Primer	Size	Comment
TYR NM_000372.5:c.1185-27463T>G	GGAGCTCGAGCGGCCGCTAGGCATTGGAGGAAGCAGT	GATCCTGCAGCGGCCGCGTGTCTGTCTGTGTGTATACA	987 bp	c.1185-27463T>G alleles flanked by 345 upstream and 316 bp downstream
OCA2 NM_000275.3:c.2080-158A>G	GGAGCTCGAGCGGCCGCTGGCTCGGTCGTGAGCCT	GATCCTGCAGCGGCCGCAGGTTCCCTGCTGTGCCT	814 bp	c.2080-158A>G alleles flanked by 301 bp upstream and 303 bp downstream
OCA2 NM_000275.3:c.2080-20342A>G	GGAGCTCGAGCGGCCGCTTACCTTAAATGTAAATTTTCTAAA	GATCCTGCAGCGGCCGCCTTTCTTTTGATGCATTTTACTC	700 bp	c.2080-20342A>G alleles flanked by 302 bp upstream and 299 bp downstream
OCA2 NM_000275.3:c.1951+2285G>A	GGAGCTCGAGCGGCCGCGTGGCAGTTACACAAACC	GATCCTGCAGCGGCCGCTTAGAGTTATAAGAACTTTTCTGAT	806 bp	c.1951+2285G>A alleles flanked by 345 bp upstream and 316 bp downstream
OCA2 NM_000275.3:c.1951+605G>T	GGAGCTCGAGCGGCCGCGTCCTGTCTATTGTAGTTAATAACC	GATCCTGCAGCGGCCGCGGAAGACCAACTTCTAGCCC	755 bp	c.1951+605G>T alleles flanked by 330 bp upstream and 306 bp downstream
OCA2 NM_000275.3:c.574-19A>G	GGAGCTCGAGCGGCCATATGCCTTTATTCTCCATTGTGAG	GATCCTGCAGCGGCCGAGACGGGGGAGGAAAGG	680 bp	c.574-19A>G alleles flanked by 303 bp upstream and 302 bp downstream
OCA2 NM_000275.3:c.1951+1215G>T	GGAGCTCGAGCGGCCTCCTTCAAAAGTGAGCTCTGCT	GATCCTGCAGCGGCCCAAAGACTGTTGCCAAATGTTAA	805 bp	c.1951+1215G>T alleles flanked by 375 bp upstream and 353 bp downstream
TYRP1 NM_000550.3:c.415G>A	GGAGCTCGAGCGGCCAACAAAAATGCCAACAGTGGG	GATCCTGCAGCGGCCAGCTTTATGAAAGTCATGTTTTCAA	933 bp	c.415G>A alleles flanked by 309 bp upstream and 301 bp downstream
TYRP1 NM_000550.3:c.913+2T>G	GGAGCTCGAGCGGCCGCTGCCAAGAAGTGGATGTTGTT	GATCCTGCAGCGGCCGCCCAACACAAGACACATGACTTCT	908 bp	c.913+2T>G alleles flanked by 344 bp upstream and 324 bp downstreaM
	PCR conditions 98° 10s, 55° 15s, 72° 5s, for 35 cyles
Supplementary Table S2: Primers used for RT-PCR assays and minigene constructions.
